# Supplementary material for: Quantifying effects of snow depth on caribou winter range selection and movement in Arctic Alaska
Source: Mov Ecol. 2021 Sep 22;9:48. doi: 10.1186/s40462-021-00276-4 (PMC8456671; doi:10.1186/s40462-021-00276-4)
Supplement: Supplementary file 2 — Additional file 2: R scripts to reproduce Fig. 4, Fig. 6, and Fig. 7 and the movement modeling using integrated Step Selection Analysis. [file 40462_2021_276_MOESM2_ESM.zip]

Archive with 5 entries (5 files):
- Pedersen_et_al_Description_Additional_file_2.docx
- Pedersen_et_al_Figure_4.R
- Pedersen_et_al_Figure_6.R
- Pedersen_et_al_iSSA_procedure_Figure_7a_May2021.R
- Pedersen_et_al_iSSA_procedure_Figure_7bc_May2021.R
