# Supplementary material for: Quantifying effects of snow depth on caribou winter range selection and movement in Arctic Alaska
Source: Mov Ecol. 2021 Sep 22;9:48. doi: 10.1186/s40462-021-00276-4 (PMC8456671; doi:10.1186/s40462-021-00276-4)
Supplement: Supplementary file 2 — Additional file 2: R scripts to reproduce Fig. 4, Fig. 6, and Fig. 7 and the movement modeling using integrated Step Selection Analysis. [file 40462_2021_276_MOESM2_ESM.zip › Pedersen_et_al_Figure_4.R]

# R script author: Stine Hoejlund Pedersen, Stine.Pedersen@colostate.edu
# Date: 8 Feb 2021
# Paper title: 'Quantifying the effect of snow depth on caribou winter range selection and movement in Arctic Alaska'
# Paper authors: Stine Hoejlund Pedersen, Torsten W. Bentzen, Adele K. Reinking, Glen E. Liston, Kelly Elder, 
#          Elizabeth A. Lenart, Alexander K. Prichard, Jeffrey M. Welker
#
# Script description: 
# Figure 4a: Scatter plot of average modeled snow depth and observed snow depth in snow sites for 2018, 2019, and 2020.
# Figure 4b: Histogram of residuals between average modeled snow depth and observed snow depth in snow sites for 2018, 2019, and 2020.

# Load required R packages:
library(ggplot2)
library(dplyr)

# Load observed and modeled snow depth
# Data files for this analysis are archived at NSF Arctic Data Center, 
# Please see the citation for the data in the paper's 'Availability of data and materials' section.

setwd("directory of files")
file2018 <- read.table("Pedersen_et_al_observed_and_modeled_snow_depth_yr2018.txt", header= T)
file2019 <- read.table("Pedersen_et_al_observed_and_modeled_snow_depth_yr2019.txt", header= T)
file2020 <- read.table("Pedersen_et_al_observed_and_modeled_snow_depth_yr2020.txt", header= T)
head(file2018)
head(file2019)
head(file2020)

# Merge all 3 years of data.
file_all<-rbind(file2018,file2019,file2020)
file_all$ID<-as.factor(file_all$site_id)

head(file_all)
range(file_all$year)

file1<-file_all
file2<-file_all
file1$type<-"obs"
file1$snod<-file1$Magnaprobe_observed_snowdepth_cm
head(file1)
file2$type<-"mod"
file2$snod<-file2$SnowModel_snowdepth_cm

file_all<-rbind(file1,file2)

# Average snow depth per snow site.
library(dplyr)
file_avg<-file_all %>% 
  group_by(ID,year) %>% 
  summarise(mean_mod = mean(SnowModel_snowdepth_cm),sd_mod = sd(SnowModel_snowdepth_cm),
            mean_obs = mean(Magnaprobe_observed_snowdepth_cm),sd_obs = sd(Magnaprobe_observed_snowdepth_cm),
            Id = mean(site_id))
head(file_avg)

# Pearson's product-moment correlation
cor.test(file_avg$mean_obs[file_avg$year=="2018"],file_avg$mean_mod[file_avg$year=="2018"])
cor.test(file_avg$mean_obs[file_avg$year=="2019"],file_avg$mean_mod[file_avg$year=="2019"])
cor.test(file_avg$mean_obs[file_avg$year=="2020"],file_avg$mean_mod[file_avg$year=="2020"])
cor.test(file_avg$mean_obs,file_avg$mean_mod)

#################################################################################
# FIGURE 4a
#################################################################################

windows(3.0,3.4)
ggplot(data = file_avg, aes(x = mean_obs, y = mean_mod,color=as.factor(year)))+
  geom_abline(intercept = 0)+
  geom_errorbarh(aes(xmin=mean_obs-sd_obs, xmax=mean_obs+sd_obs),col="grey")+
  geom_point(size=1)+ 
  scale_y_continuous(breaks=seq(-10,125,20))+
  scale_x_continuous(breaks=seq(-10,125,20))+
  scale_color_manual(values=c('black',"orangered","blue"))+
  theme_minimal()+
  theme(text = element_text(size = 11))+
  theme(axis.title.x = element_text(size = 11))+
  xlab("Observed snow depth (cm)") + ylab("SnowModel snow depth (cm; 90-m grid)")+
  theme(legend.position = "top")+
  labs(col="")+
  theme(legend.direction = "horizontal", legend.box = "horizontal",legend.position = "top",
        panel.border = element_blank(),legend.title = element_blank(),legend.spacing.x = unit(0.03, 'cm'))+
  annotate(geom="text", x=105, y=125, label="1:1 line",size=3.5,color="black")+
  annotate(geom="text", x=-2, y=126, label="(a)",size=3.8,color="black")
  
plot_path = "dir\\subdir\\"
ggsave("Figure4a.png",device = "png", path=plot_path, dpi=800)
dev.off()

#################################################################################
# Figure 4b
#################################################################################

# Calculate residuals:
head(file_avg)
file_avg$residual_obs_mod_cm<-file_avg$mean_mod-file_avg$mean_obs

# Residual histogram: 
windows(3.0,3.4)
ggplot(data = file_avg, aes(x = residual_obs_mod_cm))+
  geom_histogram(bins=18,color="black", fill="grey")+
  theme_minimal()+
  scale_y_continuous(breaks=seq(0,15,2))+
  theme(text = element_text(size = 11))+
  theme(axis.title.x = element_text(size = 11,color="black"),axis.title.y = element_text(size = 11,color="black"))+
  ylab("Count") + xlab("Residuals of mean snow depth (cm)")+
  geom_vline(aes(xintercept=mean(residual_obs_mod_cm)),
             color="black", linetype="dashed", size=1)+
  annotate(geom="text", x=23, y=13.6, label="Mean = 0.3 cm",size=3.5,color="black")+
  annotate(geom="text", x=-55, y=13.6, label="(b)",size=3.8,color="black")

plot_path = "dir\\subdir\\"
ggsave("Figure4b.png",device = "png", path=plot_path, dpi=800)
dev.off()

#################################################################################
