# Supplementary material for: Quantifying effects of snow depth on caribou winter range selection and movement in Arctic Alaska
Source: Mov Ecol. 2021 Sep 22;9:48. doi: 10.1186/s40462-021-00276-4 (PMC8456671; doi:10.1186/s40462-021-00276-4)
Supplement: Supplementary file 2 — Additional file 2: R scripts to reproduce Fig. 4, Fig. 6, and Fig. 7 and the movement modeling using integrated Step Selection Analysis. [file 40462_2021_276_MOESM2_ESM.zip › Pedersen_et_al_Figure_6.R]

# R script author: Stine Hoejlund Pedersen, Stine.Pedersen@colostate.edu
# Date: 8 Feb 2021
# Paper title: 'Quantifying the effect of snow depth on caribou winter range selection and movement in Arctic Alaska'
# Paper authors: Stine Hoejlund Pedersen, Torsten W. Bentzen, Adele K. Reinking, Glen E. Liston, Kelly Elder, 
#          Elizabeth A. Lenart, Alexander K. Prichard, Jeffrey M. Welker
#
# Script description for: 
# Figure 6: Proportion (%)of Alaska Department of Fish and Game (ADFG) collared caribou wintering south of the Continental Divide in 
#           February-March 2001-2019 (Table 1) and Snow depth averages (cm) for the September-December period over the range of GPS-collared animals 
#           2014/15-2019/20 (i.e., the area occupied by the animals prior to fall migration) north of the Continental Divide. 

# Load required R packages:
library(ggplot2)
library(dplyr)

# Load SnowModel snow depth for Sep-Dec 2001-2019:

# Data files for this analysis are archived at NSF Arctic Data Center, 
# Please see the citation for the data in the paper's 'Availability of data and materials' section.

setwd("directory of files")
dt_all<-read.csv("Pedersen_et_al_Sep-Dec_modeled_snowdepth_daily_avg_2001-2019.csv")

unique(dt_all$year)

# If problems with group_by function try:
# detach("package:plyr", unload = TRUE)
library(dplyr)

snod_avg_fall<-dt_all %>%                    # Specify data frame
  group_by(year) %>%                         # Specify group indicator
  summarise(mean_snod=mean(snod_cm))    

snod_avg_fall

# Data files provided for private-for-peer review as part of this submission are here: 
# https://datadryad.org/stash/share/QuI-QIIebcoShW4wl_AiGWoXbuLu5zG-QeGu6NIXwXM

# Read in historical Alaska Dept. Fish and Game Central Arctic Herd winter distribution (Table 1 in manuscript):
dt<-read.table("'dir to file'\\ADFG_winter_distribution_2002-2020.txt",header=T)
head(dt)

# Align data set by winter year (i.e., the year that starts the winter):
snod_avg_fall$winter_year<-snod_avg_fall$year
dt$winter_year<-dt$year-1

# Merge two data sets:
all<-merge(dt,snod_avg_fall,by="winter_year")

# Scaling snow deth for plotting: 
head(all)
all$snowd_scaled<-all$mean_snod*10.0

# Pearson's product-moment correlation
cor.test(all$mean_snod,all$percent_herd_south)

#########################################################################
# Figure 6
#########################################################################

windows(6,3.4)
ggplot(data = all, mapping = aes(y = percent_herd_south, x = winter_year)) + 
  geom_line(stat = "identity")+
  geom_point(shape=16,size=2)+
  xlab("Winter") + ylab("% Collared caribou \nsouth of the \nContinental Divide")+
  scale_x_continuous(labels =c("2001/02", "2003/04","2005/06","2007/08","2009/10","2011/12","2013/14","2015/16","2017/18","2019/20"),
                     breaks=seq(2001,2019,2),minor_breaks = seq(2001,2019,1))+
  geom_point(data = all, mapping = aes(y = snowd_scaled, x = winter_year),shape=17,size=2,col="blue4")+
  geom_line(data = all, mapping = aes(y = snowd_scaled, x = winter_year),col="blue4")+
  scale_y_continuous(labels =c("0", "50", "100", "", "",""),breaks=seq(0,250,50),sec.axis = sec_axis(~ . /10, name ="Mean snow depth Sep-Dec (cm)"))+
  annotate(geom="text", x=2010.5, y=165, label="Snow depth",size=4,
           color="blue4",angle = 0, 
           fontface = 'italic')+
  annotate(geom="text", x=2009.2, y=68, label="Caribou",size=4,
           color="black",angle = 0, 
           fontface = 'italic')+
  theme_light()+theme(text=element_text(size=12),panel.border = element_blank())+theme(axis.text.y.right = element_text(color = "blue4"))+
  theme(axis.title.y = element_text(hjust = 0))+theme(axis.title.y.right  = element_text(hjust = 0.5,vjust=1,color="blue4"),
                                                      axis.text.x = element_text(colour="black",angle=45,vjust = 1, hjust=1))

plot_path = "dir\\subdir\\"
ggsave("Figure6.png",device = "png", path=plot_path, dpi=900)
dev.off()

#########################################################################
