# Supplementary material for: Quantifying effects of snow depth on caribou winter range selection and movement in Arctic Alaska
Source: Mov Ecol. 2021 Sep 22;9:48. doi: 10.1186/s40462-021-00276-4 (PMC8456671; doi:10.1186/s40462-021-00276-4)
Supplement: Supplementary file 2 — Additional file 2: R scripts to reproduce Fig. 4, Fig. 6, and Fig. 7 and the movement modeling using integrated Step Selection Analysis. [file 40462_2021_276_MOESM2_ESM.zip › Pedersen_et_al_iSSA_procedure_Figure_7a_May2021.R]

# R script author: Stine Hoejlund Pedersen, Stine.Pedersen@colostate.edu
# Date: 5 May 2021
# Paper title: 'Quantifying the effect of snow depth on caribou winter range selection and movement in Arctic Alaska'
# Paper authors: Stine Hoejlund Pedersen, Torsten W. Bentzen, Adele K. Reinking, Glen E. Liston, Kelly Elder, 
#          Elizabeth A. Lenart, Alexander K. Prichard, Jeffrey M. Welker
#
# Script description for: 
# Figure 7a: The relative selection strength (Avgar et al. 2017) of population-level averages of integrated step selection 
# analysis (iSSA) (Avgar et al. 2016) coefficient estimates for winters CAH caribou spent primarily north of CD (n = 114,631; 
# blue points and 95% confidence interval error bars) and south of CD (n = 136,554; orange points and 95% confidence interval 
# error bars). The covariates of the iSSA model include the step length, i.e., movement rate (log(step length)); the 
# interaction between step length and snow depth in the starting point of a step (log(step length):snow depth); the proportion 
# of vegetation types containing minimum 20% lichen cover at the end-point of a step (lichen); and the snow depth at the 
# end-point of a step (snow depth).

# Load required R packages:
library(lubridate)
library(move)
library(amt) 
library(broom)
library(nlme)
library(lme4)
library(tidyverse)
library(glmmTMB)
library(dplyr)
library(tidyr)
library(TwoStepCLogit)

### iSSA
# Read in text files with covariates (modeled snow depth, lichen proportions, and elevation):
# Data files for this analysis are archived at NSF Arctic Data Center, 
# Please see the citation for the data in the paper's 'Availability of data and materials' section.

setwd("directory of files")

df1<-read.table("Pedersen_et_al_extracted_2014-15_snowdepth_lichen_proportion.txt",header=T)
df2<-read.table("Pedersen_et_al_extracted_2015-16_snowdepth_lichen_proportion.txt",header=T)
df3<-read.table("Pedersen_et_al_extracted_2016-17_snowdepth_lichen_proportion.txt",header=T)
df4<-read.table("Pedersen_et_al_extracted_2017-18_snowdepth_lichen_proportion.txt",header=T)
df5<-read.table("Pedersen_et_al_extracted_2018-19_snowdepth_lichen_proportion.txt",header=T)
df6<-read.table("Pedersen_et_al_extracted_2019-20_snowdepth_lichen_proportion.txt",header=T)

df1$winter<-"2014"
df2$winter<-"2015"
df3$winter<-"2016"
df4$winter<-"2017"
df5$winter<-"2018"
df6$winter<-"2019"

# df<-rbind(df1,df2,df3,df4,df5,df6)
head(df)

# ***********************************************************************
# ***************************** PROCEDURE *********************(May 2021)
# *** First run entire script with 1) south and then 2) north winters
# *** Then rbind results from north and south and make the Figure 7a
# ***********************************************************************

# wintering north
df<-rbind(df3,df5,df6)

# wintering south
df<-rbind(df1,df2,df4)

head(df)

# range(df$snowd2_cm[df$case_==TRUE])
# range(df$snowd2_cm[df$case_==TRUE])

# format time stamp.
df$t1_<-as.POSIXct(strptime(as.character(df$t1_),
                            "%Y-%m-%d", tz="UTC"))
df$t2_<-as.POSIXct(strptime(as.character(df$t2_),
                            "%Y-%m-%d", tz="UTC"))

# set covariates to NA where missing.
df$snowd1_cm[df$snowd1_cm==-9999] <- NA
df$snowd2_cm[df$snowd2_cm==-9999] <- NA
df$lichen1[df$lichen1==-9999] <- NA
df$lichen2[df$lichen2==-9999] <- NA

# range(df$snowd2_cm[df$case_==TRUE],na.rm=T)
# range(df$snowd2_cm[df$case_==F],na.rm=T)

# rename dataframe.
ssfdat <-df
head(ssfdat)

# Create ID for each unique strata, by combining ID and step_id
ssfdat$step_id = with(ssfdat, paste0(individual,winter,step_id_,sep = ""))
ssfdat$id2 = with(ssfdat, paste0(id,winter,sep = ""))
head(ssfdat)
unique(ssfdat$id2)

# filtering for daily data:
ssfdat<-ssfdat[ssfdat$id2!="52018",]
ssfdat<-ssfdat[ssfdat$id2!="42019",]
ssfdat<-ssfdat[ssfdat$id2!="92015",]
ssfdat<-ssfdat[ssfdat$id2!="152018",]
ssfdat<-ssfdat[ssfdat$id2!="122018",]
ssfdat<-ssfdat[ssfdat$id2!="12018",]
ssfdat<-ssfdat[ssfdat$id2!="22018",]

# range(ssfdat$sl_)
# range(ssfdat$snowd1_cm)
# range(ssfdat$snowd2_cm)
# range(ssfdat$lichen1)
# range(ssfdat$lichen2)

####################### Use individual fits for iSSA analysis #####################################
head(ssfdat)

### Using the Animal Movement Tool (amt R package)

ssffits <- ssfdat %>% group_by(id2) %>% nest %>% 
mutate(mod = purrr::map(data, function(x) (fit_issf(case_ ~ log(sl_) + scale(snowd2_cm) + scale(lichen2) + scale(snowd1_cm):log(sl_)+strata(step_id), data = x))))

# Summarize fits to individual animals
ssffits <- ssffits %>%
  mutate(tidy = purrr::map(mod, ~ broom::tidy(.x$model)),
         n = purrr::map_int(data, nrow))

ssffits %>% unnest(tidy) %>% filter(term!="(Intercept)") %>% print(., n=1000)

# MEAN COEFFICIENT FROM INDIVIDUAL FITS 
ssf_coefs<-ssffits %>% unnest(tidy)
ssf_coefs

se<-function(x){sd(x)/sqrt(length(x))}
ssf_coefs %>% filter(term!="(Intercept)") %>% group_by(term) %>%   summarize(mean=mean(estimate), se=se(estimate))
avg_ssf_coefs<-ssf_coefs %>% filter(term!="(Intercept)") %>% group_by(term) %>%   summarize(mean=mean(estimate), se=se(estimate))
avg_ssf_coefs

avg_ssf_coefs<-tapply(ssf_coefs$estimate,ssf_coefs$term,mean)
se_ssf_coefs<-tapply(ssf_coefs$estimate,ssf_coefs$term,se)

avg_ssf_coefs<-cbind(avg_ssf_coefs,se_ssf_coefs)
avg_ssf_coefs<-data.frame(method="Individual fits",term=c("log(step_length)","log(step_length):snowdepth1","lichen2","snowdepth2"),avg_ssf_coefs)
avg_ssf_coefs
names(avg_ssf_coefs)[4]<-"se"
names(avg_ssf_coefs)[3]<-"mean"

avg_ssf_coefs1<-data.frame(avg_ssf_coefs$term,avg_ssf_coefs$method,avg_ssf_coefs$mean,avg_ssf_coefs$se)
avg_ssf_coefs1

names(avg_ssf_coefs1)[1]<-"term"
names(avg_ssf_coefs1)[2]<-"method"
names(avg_ssf_coefs1)[3]<-"mean"
names(avg_ssf_coefs1)[4]<-"se"
avg_ssf_coefs1

avg_ssf_coefs1$effect_size<-exp(avg_ssf_coefs1$mean)
avg_ssf_coefs1$exp_CI_low<-exp(avg_ssf_coefs1$mean-avg_ssf_coefs1$se*1.96)
avg_ssf_coefs1$exp_CI_high<-exp(avg_ssf_coefs1$mean+avg_ssf_coefs1$se*1.96)
avg_ssf_coefs1

# Save results for north and south
# Choose one: 
df2_n<-avg_ssf_coefs1
df2_n$Winter_location<-"North"

df2_s<-avg_ssf_coefs1
df2_s$Winter_location<-"South"
head(df2_s)

ddf2<-rbind(df2_n,df2_s)
head(ddf2)

################ >>>>>>>>>>>>>>>>  Plotting Figure 7a: >>>>>>>>>>>>>>>>>>>>>>>

windows(3.0, 3.5)
ggplot(data=ddf2,
       aes(x=term, y=effect_size,color=Winter_location))+
  scale_color_manual(values = c("blue4","orangered"))+
  scale_y_continuous(breaks=seq(0.8,1.4,0.2))+
  geom_point(size=1.5, position=position_dodge(width=0.4))+
  geom_errorbar(aes(ymin=exp_CI_low, ymax=exp_CI_high),position=position_dodge(width=0.4),width=0.3)+
  xlab("")+ylab("Relative selection strength")+ggtitle("")+
  theme_light()+
  geom_line(data = data.frame(x = c(0.5,4.5), y = c(1,1)),aes(x = x, y = y), colour = "black",size = 1.0,lty=1)+
  labs(subtitle = "(a)") +
  scale_x_discrete(labels=c("log(step_length)" = "log(step length)", "lichen2" = "lichen proportion",
                            "log(step_length):snowdepth1" = "log(step length)\n:snow depth", "snowdepth2"= "snow depth"))+
  theme(strip.background = element_blank(),text=element_text(size=11),legend.position="right",legend.direction="vertical",
        strip.text.x = element_blank())+theme(axis.text.x = element_text(hjust = 0.9,angle=45))+
  theme(axis.text.x= element_text(size=10,colour = "black"))+
  theme(legend.position = "none")

# Save Figure 7a
plot_path = "dir\\subdir\\"
ggsave("Figure7a.png",device = "png", path=plot_path, dpi=900)

######### END of script for Figure 7a #########
