# Supplementary material for: Quantifying effects of snow depth on caribou winter range selection and movement in Arctic Alaska
Source: Mov Ecol. 2021 Sep 22;9:48. doi: 10.1186/s40462-021-00276-4 (PMC8456671; doi:10.1186/s40462-021-00276-4)
Supplement: Supplementary file 2 — Additional file 2: R scripts to reproduce Fig. 4, Fig. 6, and Fig. 7 and the movement modeling using integrated Step Selection Analysis. [file 40462_2021_276_MOESM2_ESM.zip › Pedersen_et_al_iSSA_procedure_Figure_7bc_May2021.R]

# R script author: Stine Hoejlund Pedersen, Stine.Pedersen@colostate.edu
# Date: 5 May 2021
# Paper Title: 'Quantifying the effect of snow depth on caribou winter range selection and movement in Arctic Alaska'
# Paper Authors: Stine Hoejlund Pedersen, Torsten W. Bentzen, Adele K. Reinking, Glen E. Liston, Kelly Elder, 
#          Elizabeth A. Lenart, Alexander K. Prichard, Jeffrey M. Welker
#
# Script description for: 
# Figure 7: 
# (b) Probability of use with varying lichen proportion when 
# wintering north (blue lines) and south (orange lines) of the CD. 

# (c) Probability of use with varying snow depth (orange dashes lines are 95% confidence intervals) is based on the iSSA
# method's coefficients (not scaled or centered datasets) for winters spent in mountainous boreal forest. There was no statistically
# significant effect of snow depth on movement in winters on tundra. 

# Load required R packages:
library(lubridate)
library(move)
library(amt) 
library(broom)
library(nlme)
library(lme4)
library(tidyverse)
library(glmmTMB)
library(dplyr)
library(tidyr)
library(TwoStepCLogit)
library(cowplot)

### iSSA
# Data files for this analysis are archived at NSF Arctic Data Center, 
# Please see the citation for the data in the paper's 'Availability of data and materials' section.

# Read in text files with covariates (modeled snow depth, lichen proportions, and elevation):
setwd("directory of files")

df1<-read.table("Pedersen_et_al_extracted_2014-15_snowdepth_lichen_proportion.txt",header=T)
df2<-read.table("Pedersen_et_al_extracted_2015-16_snowdepth_lichen_proportion.txt",header=T)
df3<-read.table("Pedersen_et_al_extracted_2016-17_snowdepth_lichen_proportion.txt",header=T)
df4<-read.table("Pedersen_et_al_extracted_2017-18_snowdepth_lichen_proportion.txt",header=T)
df5<-read.table("Pedersen_et_al_extracted_2018-19_snowdepth_lichen_proportion.txt",header=T)
df6<-read.table("Pedersen_et_al_extracted_2019-20_snowdepth_lichen_proportion.txt",header=T)

df1$winter<-"2014"
df2$winter<-"2015"
df3$winter<-"2016"
df4$winter<-"2017"
df5$winter<-"2018"
df6$winter<-"2019"

# df<-rbind(df1,df2,df3,df4,df5,df6)
head(df)

# ***********************************************************************
# ***************************** PROCEDURE *********************(May 2021)
# *** First run entire script with 1) south and then 2) north winters
# *** Then rbind results from north and south and make the Figure 7bc
# ***********************************************************************

# wintering north
df<-rbind(df3,df5,df6)

# wintering south
df<-rbind(df1,df2,df4)

head(df)

# range(df$snowd2_cm[df$case_==TRUE])
# range(df$snowd2_cm[df$case_==TRUE])

# format time stamp.
df$t1_<-as.POSIXct(strptime(as.character(df$t1_),
                            "%Y-%m-%d", tz="UTC"))
df$t2_<-as.POSIXct(strptime(as.character(df$t2_),
                            "%Y-%m-%d", tz="UTC"))

# set covariates to NA where missing.
df$snowd1_cm[df$snowd1_cm==-9999] <- NA
df$snowd2_cm[df$snowd2_cm==-9999] <- NA
df$lichen1[df$lichen1==-9999] <- NA
df$lichen2[df$lichen2==-9999] <- NA

# range(df$snowd2_cm[df$case_==TRUE],na.rm=T)
# range(df$snowd2_cm[df$case_==F],na.rm=T)

# rename dataframe.
ssfdat <-df
head(ssfdat)

# Create ID for each unique strata, by combining ID and step_id
ssfdat$step_id = with(ssfdat, paste0(individual,winter,step_id_,sep = ""))
ssfdat$id2 = with(ssfdat, paste0(id,winter,sep = ""))
head(ssfdat)
unique(ssfdat$id2)

# filtering for daily data:
ssfdat<-ssfdat[ssfdat$id2!="52018",]
ssfdat<-ssfdat[ssfdat$id2!="42019",]
ssfdat<-ssfdat[ssfdat$id2!="92015",]
ssfdat<-ssfdat[ssfdat$id2!="152018",]
ssfdat<-ssfdat[ssfdat$id2!="122018",]
ssfdat<-ssfdat[ssfdat$id2!="12018",]
ssfdat<-ssfdat[ssfdat$id2!="22018",]

# range(ssfdat$sl_)
# range(ssfdat$snowd1_cm)
# range(ssfdat$snowd2_cm)
# range(ssfdat$lichen1)
# range(ssfdat$lichen2)

####################### Use individual fits for iSSA analysis #####################################
head(ssfdat)

### Using the Animal Movement Tool (amt R package)

# # Non-scaled
ssffits_no <- ssfdat %>% group_by(id2) %>% nest %>% 
  mutate(mod = purrr::map(data, function(x) (fit_issf(case_ ~ snowd2_cm + lichen2 + strata(step_id), data = x))))

# Summarize fits to individual animals
ssffits <- ssffits_no %>%
  mutate(tidy = purrr::map(mod, ~ broom::tidy(.x$model)),
         n = purrr::map_int(data, nrow))

ssffits %>% unnest(tidy) %>% filter(term!="(Intercept)") %>% print(., n=1000)

# MEAN COEFFICIENT FROM INDIVIDUAL FITS 
ssf_coefs<-ssffits %>% unnest(tidy)
ssf_coefs

se<-function(x){sd(x)/sqrt(length(x))}
ssf_coefs %>% filter(term!="(Intercept)") %>% group_by(term) %>%   summarize(mean=mean(estimate), se=se(estimate))
avg_ssf_coefs<-ssf_coefs %>% filter(term!="(Intercept)") %>% group_by(term) %>%   summarize(mean=mean(estimate), se=se(estimate))
avg_ssf_coefs

avg_ssf_coefs<-tapply(ssf_coefs$estimate,ssf_coefs$term,mean)
se_ssf_coefs<-tapply(ssf_coefs$estimate,ssf_coefs$term,se)

avg_ssf_coefs<-cbind(avg_ssf_coefs,se_ssf_coefs)
avg_ssf_coefs<-data.frame(method="Individual fits",term=c("lichen2","snowd2_cm"),avg_ssf_coefs)
avg_ssf_coefs
names(avg_ssf_coefs)[4]<-"se"
names(avg_ssf_coefs)[3]<-"mean"

avg_ssf_coefs1<-data.frame(avg_ssf_coefs$term,avg_ssf_coefs$method,avg_ssf_coefs$mean,avg_ssf_coefs$se)
avg_ssf_coefs1

names(avg_ssf_coefs1)[1]<-"term"
names(avg_ssf_coefs1)[2]<-"method"
names(avg_ssf_coefs1)[3]<-"mean"
names(avg_ssf_coefs1)[4]<-"se"
avg_ssf_coefs1

avg_ssf_coefs1$effect_size<-exp(avg_ssf_coefs1$mean)
avg_ssf_coefs1$exp_CI_low<-exp(avg_ssf_coefs1$mean-avg_ssf_coefs1$se*1.96)
avg_ssf_coefs1$exp_CI_high<-exp(avg_ssf_coefs1$mean+avg_ssf_coefs1$se*1.96)
avg_ssf_coefs1

# Save results for north and south
# Choose one: 
df2_n<-avg_ssf_coefs1
df2_n$Winter_location<-"North"

df2_s<-avg_ssf_coefs1
df2_s$Winter_location<-"South"
head(df2_s)

ddf2_noscale<-rbind(df2_n,df2_s)
head(ddf2_noscale)

################ >>>>>>>>  Test plot of iSSA coeffiecients (non-scaled snow depth and lichen): >>>>>>>>>>>>>>>>>>>>>>>

windows(3.0, 3.5)
ggplot(data=ddf2_noscale,
       aes(x=term, y=effect_size,color=Winter_location))+
  scale_color_manual(values = c("blue4","orangered"))+
  # ylim(0.9,1.1)+
  geom_point(size=1.5, position=position_dodge(width=0.4))+
  geom_errorbar(aes(ymin=exp_CI_low, ymax=exp_CI_high),position=position_dodge(width=0.4),width=0.3)+
  xlab("")+ylab("Relative selection strength")+ggtitle("")+
  theme_light()+
  geom_line(data = data.frame(x = c(0.5,1.5), y = c(1,1)),aes(x = x, y = y), colour = "black",size = 1.0,lty=1)+
  scale_x_discrete(labels=c("lichen2" = "lichen proportion", "snowdepth2"= "snow depth"))+
  theme(strip.background = element_blank(),text=element_text(size=11),legend.position="right",legend.direction="vertical",
        strip.text.x = element_blank())+theme(axis.text.x = element_text(hjust = 0.9,angle=45))+
  theme(axis.text.x= element_text(size=10,colour = "black"))+
  theme(legend.position = "top")

### >>>>>>>>>>>>>>  PREDICTION BASED ON iSSA COEFFICIENTS: >>>>>>>>>>>>>>>>
################### Probability of selection (Figure 7b and c) ############

###################################################
# Preparation for prediction:
dfsouth<-rbind(df1,df2,df4)
dfnorth<-rbind(df3,df5,df6)

###################################################

# Choose to base the test data on the realised/used locations (case_ = TRUE)
# Choose one: dfsouth or dfnorth:

dff<-dfsouth[dfsouth$case_=="TRUE",]
dff<-dfnorth[dfnorth$case_=="TRUE",]


dff$t1_<-as.POSIXct(strptime(as.character(dff$t1_),
                             "%Y-%m-%d", tz="UTC"))
dff$t2_<-as.POSIXct(strptime(as.character(dff$t2_),
                             "%Y-%m-%d", tz="UTC"))

# set covariates to NA where missing.
dff$snowd1_cm[dff$snowd1_cm==-9999] <- NA
dff$snowd2_cm[dff$snowd2_cm==-9999] <- NA
dff$lichen1[dff$lichen1==-9999] <- NA
dff$lichen2[dff$lichen2==-9999] <- NA

head(dff)
length(dff)
range(dff$snowd2_cm)

# Get population estimate from twostep (non-scale covariates):
# Choose one (south,north):
twostep_noscale<-ddf2_noscale[ddf2_noscale$Winter_location=="North",]

twostep_noscale<-ddf2_noscale[ddf2_noscale$Winter_location=="South",]

#Lichen
twostep_noscale$mean[1]
twostep_noscale$se[1]

#Snow depth
twostep_noscale$mean[2]
twostep_noscale$se[2]

# Calculation  of confidense intervals (CI) based on standard error on the mean (se): 
# Snow depth CI
# indi_ci_low<-mean_se$mean - (mean_se$se*1.96)
indi_ci_low<-twostep_noscale$mean[2] - (twostep_noscale$se[2]*1.96)
indi_ci_low

# indi_ci_hig<-mean_se$mean + (mean_se$se*1.96)
indi_ci_hig<-twostep_noscale$mean[2] + (twostep_noscale$se[2]*1.96)
indi_ci_hig

# lichen CI
indi_ci_low2<-twostep_noscale$mean[1] - (twostep_noscale$se[1]*1.96)
indi_ci_low2

# indi_ci_hig<-mean_se$mean + (mean_se$se*1.96)
indi_ci_hig2<-twostep_noscale$mean[1] + (twostep_noscale$se[1]*1.96)
indi_ci_hig2

#  Make test data set = all snow depth data and keep lichen constant (here as mean): 
# only for south: 
testdf<- data.frame(snowd2_cm=seq(from=min(dff$snowd2_cm,na.rm = T), to=100.0, by=0.1),lichen=mean(df1$lichen2,na.rm = T))
head(testdf) 

# For lichen variable and snow depth constant:
testdf2<- data.frame(snowd2_cm=mean(dff$snowd2_cm,na.rm = T),lichen=dff$lichen2)
head(testdf2)  

# Utilisation distribution calculation:
# With varying snow depth, mean lichen:
testdf$ud_lp <- twostep_noscale$mean[2] * testdf$snowd2_cm 
head(testdf)

# With varying lichen , mean snow depth:
testdf2$ud_lp <-  twostep_noscale$mean[1]  * testdf2$lichen
head(testdf2)

testdf$ud <- exp(testdf$ud_lp)
head(testdf)

testdf$ud_scale <- testdf$ud/max(testdf$ud,na.rm=T)
head(testdf)

testdf2$ud <- exp(testdf2$ud_lp)
head(testdf2)

testdf2$ud_scale <- testdf2$ud/max(testdf2$ud,na.rm=T)
head(testdf2)

# Confidence intervals from twostep (Snow depth): 
testdf$ud_lplow <- indi_ci_low  * testdf$snowd2_cm 
testdf$ud_lphigh <- indi_ci_hig  * testdf$snowd2_cm 
testdf$ud_ci_low <- exp(testdf$ud_lplow)
testdf$ud_ci_high <- exp(testdf$ud_lphigh)
head(testdf)

testdf$ud_ci_low_scale <- testdf$ud_ci_low/max(testdf$ud_ci_low,na.rm=T)
testdf$ud_ci_high_scale <- testdf$ud_ci_high/max(testdf$ud_ci_high,na.rm=T)
head(testdf)

# Confidence intervals from twostep (Lichen): 
testdf2$ud_lplow <- indi_ci_low2  * testdf2$lichen
testdf2$ud_lphigh <- indi_ci_hig2  * testdf2$lichen
testdf2$ud_ci_low <- exp(testdf2$ud_lplow)
testdf2$ud_ci_high <- exp(testdf2$ud_lphigh)
head(testdf2)

testdf2$ud_ci_low_scale <- testdf2$ud_ci_low/max(testdf2$ud_ci_low,na.rm=T)
testdf2$ud_ci_high_scale <- testdf2$ud_ci_high/max(testdf2$ud_ci_high,na.rm=T)
head(testdf2)

#################################     Figure 7c  (only for winter location south)  ###########################################
snod_pred_south<-testdf

windows(1.4, 2.2)
ggplot(snod_pred_south, aes(y=ud_scale, x=snowd2_cm)) + 
  geom_line(lwd=0.8,col="orangered")+
  scale_y_continuous(breaks=seq(0.2,1.0,0.4))+
  scale_x_continuous(breaks=seq(0,100,50))+
  geom_line(data=snod_pred_south,aes(y=ud_ci_low_scale, x=snowd2_cm),lwd=0.8,lty=2,col="orangered")+
  geom_line(data=snod_pred_south,aes(y=ud_ci_high_scale, x=snowd2_cm),lwd=0.8,lty=2,col="orangered")+
  xlab("snow depth\n(cm)") + 
  labs(subtitle = "(c)") +
  theme_light()+
  theme(text=element_text(size=11),axis.title.y=element_blank(),axis.title.x=element_text(size = 10))

plot_path = "'dir\\subdir'"
ggsave("Figure7c.png",device = "png", path=plot_path, dpi=900)

# Save the lichen prediction for plotting Figure 7b:
# *** Choose one north/south:
df2_n<-testdf2
df2_n$Winter_location<-"North"
head(df2_n)

df2_s<-testdf2
df2_s$Winter_location<-"South"
head(df2_s)

# *** Bind the results together for plotting: 
ddf3<-rbind(df2_n,df2_s)
head(ddf3)

################################# Plotting Figure 7b ###########################################

head(ddf3)
unique(ddf3$Winter_location)

windows(1.6, 2.0)
ggplot(ddf3, aes(y=ud_scale, x=lichen,color=Winter_location)) + 
  scale_color_manual(values = c('blue4',"orangered"))+
  geom_point(pch=21,size=0.2)+
  geom_line(lwd=0.8)+
  scale_x_continuous(breaks=seq(0,1.0,0.5))+
  geom_line(data=ddf3,aes(y=ud_ci_low_scale, x=lichen,color=Winter_location),lwd=0.8,lty=2)+
  geom_line(data=ddf3,aes(y=ud_ci_high_scale, x=lichen,color=Winter_location),lwd=0.8,lty=2)+
  xlab("lichen\nproportion") + ylab("Probability of use")+
  theme_light()+
  labs(color="Winter\nlocation")+
  labs(subtitle = "(b)") +
  theme(text=element_text(size=11),axis.title.x=element_text(size = 10))+
  theme(legend.position = "none")

plot_path = "'dir\\subdir'"
ggsave("Figure7b.png",device = "png", path=plot_path, dpi=900)
dev.off()

#########################################################################################

# Get plot legend
p1<-ggplot(ddf3, aes(y=ud_scale, x=lichen,color=Winter_location)) + 
  scale_color_manual(values = c('blue4',"orangered"),labels=c("Tundra", "Mountainous\nboreal forest"))+
  geom_point(pch=21,size=0.2)+
  geom_line(lwd=0.8)+
  # scale_y_continuous(breaks=seq(0.2,1.0,0.4))+
  scale_x_continuous(breaks=seq(0,1.0,0.5))+
  geom_line(data=ddf3,aes(y=ud_ci_low_scale, x=lichen,color=Winter_location),lwd=0.8,lty=2)+
  geom_line(data=ddf3,aes(y=ud_ci_high_scale, x=lichen,color=Winter_location),lwd=0.8,lty=2)+
  xlab("lichen\nproportion") + ylab("Probability of use")+
  theme_light()+
  labs(color="Winter habitat")+
  labs(subtitle = "(b)") +
  theme(text=element_text(size=11),axis.title.x=element_text(size = 10))+
  theme(legend.position = "top",legend.direction = "vertical")

legend <- cowplot::get_legend(p1)

grid.newpage()
windows(1.6, 2.0)
grid.draw(legend)
ggsave("Figure7_legend.png",device = "png", path=plot_path, dpi=900)
dev.off()

######### END of script for Figure 7b and c #########
